# Supplementary material for: Integrative profiling of extrachromosomal circular DNA in placenta and maternal plasma provides insights into the biology of fetal growth restriction and reveals potential biomarkers
Source: Front Genet. 2023 Jul 5;14:1128082. doi: 10.3389/fgene.2023.1128082 (PMC10354665; doi:10.3389/fgene.2023.1128082)
Supplement: Supplementary file 2 [file Table1.xlsx]

## Sheet: Table S1
Table S1. Clinical information for the FGR and control cases included in this study.
Sample ID	Pregnancy group	Maternal age (years)	BMI (kg/m2)	Gravida	Parity	Gestational age at plasma sampling (weeks)	Gestational age at delivery (weeks)	Mode of delivery	Birth weight (g)	Birth weight percentile (%)
FGR1	FGR	31	26.4	2	2	375/7	375/7	Caesarean section	2310	2.3
FGR2		31	28.7	1	1	393/7	393/7	Caesarean section	2670	5.2
FGR3		31	23.1	2	1	392/7	392/7	Vaginal delivery	2480	1.7
FGR4		28	25	1	1	-	392/7	Vaginal delivery	2540	2.5
FGR5		31	21.29	2	1	-	38	Vaginal delivery	2290	1.2
FGR6		24	22.97	1	1	-	38	Vaginal delivery	2140	0.3
FGR7		27	21.64	1	1	-	384/7	Vaginal delivery	2250	0.4
Control1	Control	37	24.8	3	2	401/7	402/7	Caesarean section	3120	24.6
Control2		29	20.6	1	1	402/7	402/7	Caesarean section	3690	69.7
Control3		31	25.7	2	2	384/7	385/7	Caesarean section	3210	49.6
Control4		32	29.16	5	3	-	396/7	Vaginal delivery	3470	55
Control5		33	25.39	2	2	-	383/7	Caesarean section	3340	66.3
Control6		35	22.34	3	3	-	391/7	Caesarean section	3590	73.9
Control7		35	24.53	2	2	-	405/7	Caesarean section	3500	55.4

## Sheet: Table S2
Table S2. Sequencing and mapping statistics for maternal plasma and placental samples.
Sample type	Sample ID	Raw reads	Mapped reads	Mappability	Paired reads	Proper pairs	Split reads	Confident split reads mapping to different chromosomes	Number of two-fragment eccDNA	Number of single-fragment eccDNA	Median size of eccDNA (bp)	Minimal size of eccDNA (bp)	Maximum distance of breakpoint (bp)
plasma	FGR1	171602190	165402600	0.9639	168161354	159205222	6321722	73758	383	103152	316	46	236892026
	FGR2	164200812	162004708	0.9866	160004144	153554480	7792052	90896	446	193185	317	46	235780319
	FGR3	168575200	156539324	0.9286	162622738	144898176	11146560	132654	580	229622	324	46	223225092
	Control1	155530273	150710343	0.969	150028198	139374256	10528764	76822	1181	483000	317	41	235097831
	Control2	169097800	165865960	0.9809	165083072	158349494	7433644	78656	457	230512	332	46	218274324
	Control3	169796252	166464501	0.9804	165224294	157143746	8382810	120108	511	159003	326	36	225453078
placenta	FGR1	158362867	158244279	0.9993	148439792	138634482	19327030	3386258	27413	436259	995	50	236895564
	FGR2	225835793	225067250	0.9966	177749520	169096198	94720228	3107864	4472	304689	345	47	233091566
	FGR3	196347163	196185321	0.9992	154595924	147299366	81784368	1323060	10273	504636	348	46	235698890
	Control1	243687099	243535153	0.9994	192393340	182919938	100897076	3634082	16859	600692	348	45	239896464
	Control2	203576830	202885391	0.9966	160262886	153574108	86031226	1093812	3988	309695	349	51	239443766
	Control3	174295132	170173288	0.9764	161136272	152950826	18405320	57936	726	105000	2971	43	225466354

## Sheet: Table S3
Table S3. Information on eccDNA validated by Sanger sequencing.
NO.	Chromosome	Start	End	Sample	Gene ID	Gene name	Gene biotype	eccDNA size (bp)	Forward primer	Reverse primer	PCR product length (bp)
1	chr22	50447497	50447834	FGR3	ENSG00000100241	SBF1	protein-coding gene	338	ACCCTGTCCCCAGAACTGACCT	GGTCCTACGAGGGCACTCTGTAC	229
2	chr8	11514374	11514746	FGR3	ENSG00000136573	BLK	protein-coding gene	373	TAGCCCGTGAGCCTGCTTTCT	ACAAGGCTTCTGAGACCTGGGAT	189
3	chr1	1637722	1638075	FGR2	ENSG00000248333	CDK11B	protein-coding gene	354	AAGCGCCAGCATTTCACGGAG	AGCGGCTGAAGATGGAGAAGGAG	243
4	chr8	60055796	60056151	FGR2	ENSG00000254775		lncRNA	356	TGCCCTTGTGCTTGGGATCAC	CTGATTTTGTGCATTACCCCTCC	207
5	chr8	26465792	26466176	control2	ENSG00000104765	BNIP3L	protein-coding gene	385	TTCTTTTGGGTCACTACCGTCCT	GCTTTCATAAGGTCAGCACCCAAG	194
6	chr10	101699278	101699642	control2	ENSG00000286489		lncRNA	365	GCTCAAGCAATCCTCCCATTTC	TTTTGTTTGTTCGTTTTTGAGATGG	204

## Sheet: Table S4
Table S4. Differential abundance of plasma eccDNA between the FGR and control groups.
Chromosome	Start	End	Gene name	Abundance in FGR
chr19	51002015	51002162	KLK8	up
chr19	41976157	41976366	RABAC1	up
chr19	48308716	48308889	ZNF114	up
chr13	102781139	102781330	TEX30	up
chr19	41976157	41976366	ATP1A3	up
chr2	241065442	241065777	MTERF4	up
chr13	113420843	113421008	GRTP1	up
chr3	44493383	44493574	ZNF445	up
chr11	2131886	2132025	IGF2	up
chr3	194943570	194943656	LSG1	up
chr21	10652586	10653550	TPTE	down
chr21	10654202	10654530	TPTE	down
chr21	10656727	10657052	TPTE	down
chr21	10660434	10660636	TPTE	down
chr21	10672127	10672437	TPTE	down
chr21	10677925	10678230	TPTE	down
chr21	10683400	10683636	TPTE	down
chr21	10684003	10684374	TPTE	down
chr21	10692762	10696927	TPTE	down
chr21	10698538	10698997	TPTE	down
chr21	10701236	10701571	TPTE	down
chr21	10703764	10704074	TPTE	down
chr21	10710009	10710377	TPTE	down
chr21	10710648	10710953	TPTE	down
chr21	10715176	10715469	TPTE	down
chr21	10719901	10720141	TPTE	down
chr21	10722706	10723090	TPTE	down
chr21	10733204	10733554	TPTE	down
chr21	10755627	10755798	TPTE	down
chr21	9669281	9669471	TPTE	down
chr6	158701175	158701516	EZR	down
chr6	158701273	158701443	EZR	down
chr6	158701299	158701443	EZR	down
chr6	158701351	158701443	EZR	down
chr6	158701351	158701510	EZR	down
chr20	61329283	61329379	TAF4	down
chr20	61375472	61375892	TAF4	down
chr20	61375793	61376110	TAF4	down
chr20	61565104	61565175	TAF4	down
chr20	61634041	61634412	TAF4	down
chr20	61672127	61672474	TAF4	down
chr20	61919882	61919975	TAF4	down
chr10	117425041	117425415	EMX2	down
chr10	117478949	117479133	EMX2	down
chr10	117505282	117505664	EMX2	down
chr10	117928427	117928796	EMX2	down
chr10	118045219	118045408	EMX2	down
chr20	43526941	43527276	SGK2	down
chr20	43537514	43537704	SGK2	down
chr10	117425041	117425415	PDZD8	down
chr10	117478949	117479133	PDZD8	down
chr10	117505282	117505664	PDZD8	down
chr14	89669569	89669897	EFCAB11	down
chr14	89721164	89721489	EFCAB11	down
chr14	89877323	89877526	EFCAB11	down
chr10	100533440	100533642	NDUFB8	down
chr22	30977070	30977418	SMTN	down
chr22	31048090	31048279	SMTN	down
chr7	44173195	44173385	YKT6	down
chr7	44247728	44248039	YKT6	down
chr2	4974105	4974212	SOX11	down
chr2	4974107	4974212	SOX11	down
chr2	4974124	4974206	SOX11	down
chr2	5022592	5022976	SOX11	down
chr2	5022595	5022949	SOX11	down
chr2	5022835	5023207	SOX11	down
chr2	6077738	6077961	SOX11	down
chr11	1094799	1095060	MUC5AC	down
chr11	1179380	1179773	MUC5AC	down
chr19	55670423	55670522	U2AF2	down
chr6	131400937	131401128	ARG1	down
chr6	131487751	131487942	ARG1	down
chr6	131546305	131546643	ARG1	down
chr14	49609258	49609738	LRR1	down
chr6	131400937	131401128	AKAP7	down
chr6	131487751	131487942	AKAP7	down
chr6	131546305	131546643	AKAP7	down
chr20	64088603	64088939	OPRL1	down
chr13	48429173	48429496	LPAR6	down
chr13	48456916	48457265	LPAR6	down
chr7	5078928	5079063	WIPI2	down
chr7	5243516	5243705	WIPI2	down
chr19	1583861	1584256	MBD3	down
chr2	11023895	11024095	C2orf50	down
chr2	11126352	11126551	C2orf50	down
chr19	55153707	55153804	TNNT1	down
chr20	48990258	48990594	CSE1L	down
chr20	49111759	49111934	CSE1L	down
chr11	78652965	78653166	NARS2	down
chr11	78761218	78761537	NARS2	down
chr11	78782454	78782623	NARS2	down
chr11	78909442	78909832	NARS2	down
chr11	69061958	69062316	CCND1	down
chr11	69262850	69262982	CCND1	down
chr11	69324364	69324492	CCND1	down
chr15	74739872	74740073	CYP1A1	down
chr13	21011692	21012030	XPO4	down
chr13	21045256	21045475	XPO4	down
chr22	38493234	38493422	KDELR3	down
chr2	11023895	11024095	KCNF1	down
chr2	11126352	11126551	KCNF1	down
chr14	91293006	91293352	GPR68	down
chr14	91293061	91293493	GPR68	down
chr22	30366536	30366753	SF3A1	down
chr17	1507530	1507843	MYO1C	down
